# Supplementary material for: Gene Flow Patterns among Aedes aegypti (Diptera: Culicidae) Populations in Sri Lanka
Source: Insects. 2020 Mar 6;11(3):169. doi: 10.3390/insects11030169 (PMC7143927; doi:10.3390/insects11030169)
Supplement: Supplementary file 1 [file insects-11-00169-s001.zip]

Archive with 6 entries (5 files):
- Supplemnetary Figure/
- Supplemnetary Figure/Supplement Figure 3.PDF
- Supplemnetary Figure/Supplementary Figure 2.JPG
- Supplemnetary Figure/Supplementary Table 1.docx
- Supplemnetary Figure/Supplementary Table 2.docx
- Supplemnetary Figure/Supplemntary FIgure 1.TIF
